# Supplementary material for: Effects of Cannabidiol, ∆9-Tetrahydrocannabinol, and WIN 55-212-22 on the Viability of Canine and Human Non-Hodgkin Lymphoma Cell Lines
Source: Biomolecules. 2024 Apr 19;14(4):495. doi: 10.3390/biom14040495 (PMC11047936; doi:10.3390/biom14040495)
Supplement: Supplementary file 1 [file biomolecules-14-00495-s001.zip]

Archive with 2 entries (1 files):
- biomolecules-2939176-supplementary/
- biomolecules-2939176-supplementary/Supplementary Material.pdf
